# Supplementary material for: Impact of Red Pack Cell Transfusion Before or After Endoscopy on Mortality in Patients with Upper Gastrointestinal Bleeding: A Multicenter Cohort Study
Source: Diseases. 2025 Oct 4;13(10):329. doi: 10.3390/diseases13100329 (PMC12563327; doi:10.3390/diseases13100329)
Supplement: Supplementary file 1 [file diseases-13-00329-s001.zip]

Archive with 1 entries (1 files):
- diseases-3833938-supplementary.pdf
